# Supplementary material for: Epidemiological Insights into Carbapenem-Resistant Enterobacterales Throughout the COVID-19 Pandemic in Buenos Aires, Argentina
Source: Antibiotics (Basel). 2026 Mar 6;15(3):273. doi: 10.3390/antibiotics15030273 (PMC13024722; doi:10.3390/antibiotics15030273)
Supplement: Supplementary file 1 [file antibiotics-15-00273-s001.zip]

Archive with 1 entries (1 files):
- antibiotics-4156203-supplementary.xlsx
