# Supplementary material for: Epidemiological Insights into Carbapenem-Resistant Enterobacterales Throughout the COVID-19 Pandemic in Buenos Aires, Argentina
Source: Antibiotics (Basel). 2026 Mar 6;15(3):273. doi: 10.3390/antibiotics15030273 (PMC13024722; doi:10.3390/antibiotics15030273)
Supplement: Supplementary file 1 [file antibiotics-15-00273-s001.zip › antibiotics-4156203-supplementary.xlsx]

## Sheet: CRE_supp_table
isolate	year	species	sample	hospital	CBP Phenotipic detection	CBP PCR detection	CBP allele in Kp	ESBL/AmpC	category	DTR	imipenem	meropenem	ertapenem	colistin	ampicilin	amoxicillin-clavulanic acid/ampicillin-sulfamethoxazole	cefazolin	ceftazimdime	cefotaxime/ceftrixone	cefepime	cefoxitin	ciprofloxacin	gentamicin	amikacin	trimethoprim sulfamethoxazole	tigecycline	ceftazidime-avibactam	aztreonam	cefiderocol	Kpn_pcr_typing
M190	2020	Citrobacter freundii	Blood	HB	KPC	KPC	-	CMY	MDR	DTR	R	R	R	S	R	R	R	R	R	R	R	R	S	S	R	S	S	R	-	-
M265	2021	Citrobacter freundii	Urine	HA	MBL	NDM	-	CTX-M+CMY	XDR	DTR	R	R	R	S	R	R	R	R	R	R	R	R	R	I	R	S	R	R	-	-
M278	2021	Citrobacter freundii	S&ST	HA	MBL	NDM	-	CTX-M	XDR	NO DTR	R	R	R	S	R	R	R	R	R	R	R	I	R	R	R	S	R	R	-	-
M69	2019	Enterobacter cloacae	Blood	HB	MBL	NDM	-	CMY	MDR	NO DTR	R	R	R	S	R	R	R	R	R	R	R	R	R	R	S	S	R	S	-	-
M103	2019	Enterobacter cloacae	Urine	HB	MBL	NDM	-	CMY	MDR	NO DTR	R	R	R	S	R	R	R	R	R	R	R	R	R	R	S	S	R	S	-	-
M230	2021	Enterobacter cloacae	Urine	HB	KPC	KPC	-	-	MDR	DTR	I	R	R	S	R	R	R	R	R	R	R	R	R	S	S	S	R	R	-	-
M252	2021	Enterobacter cloacae	Blood	HB	MBL	NDM	-	CTX-M	XDR	DTR	R	R	R	S	R	R	R	R	R	R	R	R	S	S	R	I	R	R	-	-
M276	2021	Enterobacter cloacae	Blood	HA	KPC+OXA-163	KPC	-	-	XDR	DTR	R	R	R	S	R	R	R	R	R	R	R	R	R	I	R	S	S	R	-	-
M301	2022	Enterobacter cloacae	Blood	HB	KPC	KPC	-	-	XDR	DTR	R	R	R	R	R	R	R	R	R	R	R	R	R	R	R	I	S	R	-	-
M317	2022	Enterobacter cloacae	Blood	HB	KPC	KPC	-	-	MDR	NO DTR	R	R	R	R	R	R	R	R	R	R	R	S	S	S	S	I	S	R	-	-
M363	2022	Enterobacter cloacae	Abdomil	HA	MBL	NDM	-	CMY	MDR	NO DTR	R	R	R	S	R	R	R	R	R	R	R	R	R	I	R	S	R	S	-	-
M393	2022	Enterobacter cloacae	Blood	HA	MBL	NDM	-	CTX-M	MDR	NO DTR	R	R	R	S	R	R	R	R	R	R	R	S	S	R	S	S	R	S	-	-
M38	2019	Escherichia coli	S&ST	HA	OXA-163	OXA48-Like	-	-	MDR	NO DTR	S	R	R	S	R	R	R	R	R	R	R	R	R	S	R	S	S	S	-	-
M55	2019	Escherichia coli	Blood	HB	MBL	NDM	-	-	MDR	NO DTR	R	R	R	S	R	R	R	R	R	R	R	S	R	R	S	S	R	R	-	-
M67	2019	Escherichia coli	Blood	HB	MBL	NDM	-	-	MDR	NO DTR	R	R	R	S	R	R	R	R	R	R	R	S	R	R	R	S	R	S	-	-
M117	2019	Escherichia coli	Blood	HB	MBL	NDM	-	CMY	MDR	NO DTR	R	R	R	S	R	R	R	R	R	R	R	S	R	R	S	S	R	S	-	-
M137	2019	Escherichia coli	S&ST	HA	MBL	NDM	-	-	XDR	NO DTR	R	R	R	S	R	R	R	R	R	R	R	R	R	R	R	S	R	S	-	-
M152	2020	Escherichia coli	Blood	HB	OXA-163	OXA48-Like	-	CTX-M	MDR	NO DTR	S	S	I	S	R	R	R	R	R	R	S	R	R	R	R	S	R	R	-	-
M234	2021	Escherichia coli	Urine	HB	KPC	KPC	-	-	MDR	NO DTR	R	R	R	S	R	R	R	I	R	R	S	R	S	S	S	S	S	R	-	-
M245	2021	Escherichia coli	Urine	HB	MBL	NDM	-	-	XDR	NO DTR	R	R	R	R	R	R	R	R	R	R	R	R	R	S	R	S	R	S	-	-
M281	2021	Escherichia coli	S&ST	HA	OXA-163	OXA48-Like	-	CTX-M	XDR	DTR	R	R	R	S	R	R	R	R	R	R	R	R	R	S	R	S	R	R	-	-
M283	2021	Escherichia coli	Urine	HA	MBL	NDM	-	-	MDR	NO DTR	R	R	R	S	R	R	R	R	R	R	R	S	S	I	R	S	R	S	-	-
M303	2022	Escherichia coli	Blood	HB	MBL	NDM	-	CMY	MDR	NO DTR	R	R	R	S	R	R	R	R	R	R	R	S	R	R	S	R	R	S	-	-
M315	2022	Escherichia coli	Urine	HB	MBL	NDM	-	-	XDR	DTR	R	R	R	S	R	R	R	R	R	R	R	R	R	R	R	S	R	I	-	-
M329	2022	Escherichia coli	Urine	HB	MBL	NDM	-	-	XDR	DTR	R	R	R	S	R	R	R	R	R	R	R	R	R	R	R	S	R	R	-	-
M347	2022	Escherichia coli	Urine	HB	MBL	NDM	-	-	XDR	DTR	R	R	R	S	R	R	R	R	R	R	R	R	R	R	R	S	R	R	-	-
M102	2019	Klebsiella aerogenes	Urine	HB	MBL	NDM	-	CMY	MDR	NO DTR	R	R	R	S	R	R	R	R	R	R	R	S	R	R	S	S	R	S	-	-
M268	2021	Klebsiella aerogenes	Respiratory	HA	MBL	NDM	-	CTX-M	MDR	NO DTR	R	R	R	S	R	R	R	R	R	R	R	S	S	S	R	S	R	R	-	-
M145	2020	Klebsiella oxytoca	Blood	HB	KPC	KPC	-	-	MDR	NO DTR	R	R	R	S	R	R	R	R	R	R	S	R	R	S	R	S	R	R	S	-
M401	2022	Klebsiella oxytoca	Blood	HA	MBL	NDM	-	CTX-M+CMY	XDR	DTR	R	R	R	S	R	R	R	R	R	R	R	R	R	R	R	S	R	R	-	-
M410	2022	Klebsiella oxytoca	S&ST	HA	MBL	NDM	-	CTX-M	XDR	NO DTR	R	R	R	S	R	R	R	R	R	R	R	I	R	R	R	S	R	R	-	-
M412	2022	Klebsiella oxytoca	Blood	HA	MBL	NDM	-	CTX-M	XDR	NO DTR	R	R	R	S	R	R	R	R	R	R	R	I	R	R	R	S	R	R	S	-
M416	2022	Klebsiella oxytoca	Blood	HA	MBL	NDM	-	-	XDR	DTR	R	R	R	S	R	R	R	R	R	R	R	R	R	R	R	S	R	R	S	-
M37	2019	Klebsiella pneumoniae	Blood	HA	OXA-163	OXA48-Like	nd	-	MDR	NO DTR	S	S	R	S	R	R	R	R	R	R	R	S	R	S	R	S	S	R	-	ST307
M39	2019	Klebsiella pneumoniae	CSF	HA	MBL	NDM	NDM-5	-	XDR	DTR	R	R	R	S	R	R	R	R	R	R	R	R	R	R	R	R	R	R	S	ST307
M40	2019	Klebsiella pneumoniae	Blood	HA	MBL	NDM	NDM-5	CTX-M	XDR	DTR	R	R	R	S	R	R	R	R	R	R	R	R	R	R	R	R	R	R	S	ST307
M41	2019	Klebsiella pneumoniae	Blood	HA	KPC	KPC	KPC-2	CTX-M	MDR	DTR	R	R	R	S	R	R	R	R	R	R	R	R	S	S	R	S	S	R	-	CG258-cluster-NOtonB79
M42	2019	Klebsiella pneumoniae	S&ST	HA	MBL	NDM	NDM-5	CTX-M	MDR	NO DTR	R	R	R	S	R	R	R	R	R	R	R	R	R	R	R	R	R	S	-	ST307
M43	2019	Klebsiella pneumoniae	S&ST	HA	MBL	NDM	NDM-5	CTX-M	MDR	DTR	R	R	R	S	R	R	R	R	R	R	R	R	R	R	R	S	R	R	-	CG258-cluster-NOtonB79
M44	2019	Klebsiella pneumoniae	Urine	HA	MBL	NDM	NDM-1	-	MDR	DTR	R	R	R	S	R	R	R	R	R	R	R	R	R	R	R	S	R	R	-	CG258-cluster-NOtonB79
M45	2019	Klebsiella pneumoniae	Blood	HA	MBL	NDM	NDM-5	-	MDR	DTR	R	R	R	S	R	R	R	R	R	R	R	R	R	R	R	S	R	R	-	CG258-cluster-NOtonB79
M46	2019	Klebsiella pneumoniae	Urine	HA	MBL	NDM	NDM-5	CTX-M	MDR	DTR	R	R	R	S	R	R	R	R	R	R	R	R	R	R	R	S	R	R	-	other ST
M47	2019	Klebsiella pneumoniae	Blood	HA	MBL	NDM	NDM-5	CTX-M	XDR	DTR	R	R	R	S	R	R	R	R	R	R	R	R	R	R	R	R	R	R	S	CG258-cluster-NOtonB79
M48	2019	Klebsiella pneumoniae	Urine	HA	KPC	KPC	KPC-2	-	XDR	DTR	R	R	R	S	R	R	R	R	R	R	R	R	R	S	R	I	S	R	nd	other ST
M50	2019	Klebsiella pneumoniae	S&ST	HB	KPC	KPC	KPC-3	-	MDR	DTR	R	R	R	R	R	R	R	R	R	R	R	R	R	R	S	S	S	R	-	ST307
M51	2019	Klebsiella pneumoniae	Blood	HB	KPC	KPC	KPC-2	-	MDR	DTR	R	R	R	S	R	R	R	R	R	R	R	R	S	S	R	S	S	R	-	other ST
M52	2019	Klebsiella pneumoniae	S&ST	HB	KPC	KPC	KPC-3	-	MDR	DTR	R	R	R	R	R	R	R	R	R	R	R	R	R	S	S	S	S	R	-	ST307
M53	2019	Klebsiella pneumoniae	Urine	HB	KPC	KPC	KPC-3	-	MDR	NO DTR	R	R	R	R	R	R	R	R	R	R	R	R	R	R	S	S	R	S	-	ST307
M54	2019	Klebsiella pneumoniae	Blood	HB	KPC	KPC	KPC-2	CTX-M	MDR	DTR	R	R	R	S	R	R	R	R	R	R	R	R	R	S	R	S	S	R	-	other ST
M56	2019	Klebsiella pneumoniae	Blood	HB	MBL	NDM	NDM-1	CMY	MDR	NO DTR	R	R	R	S	R	R	R	R	R	R	R	S	R	R	S	S	R	S	-	other ST
M57	2019	Klebsiella pneumoniae	Blood	HB	KPC	KPC	KPC-3	-	MDR	DTR	R	R	R	R	R	R	R	R	R	R	R	R	S	S	R	S	S	R	-	ST307
M58	2019	Klebsiella pneumoniae	S&ST	HB	KPC	KPC	KPC-3	CTX-M	MDR	DTR	R	R	R	S	R	R	R	R	R	R	R	R	R	R	R	S	S	R	-	other ST
M59	2019	Klebsiella pneumoniae	Urine	HB	KPC	KPC	KPC-2	-	MDR	DTR	R	R	R	R	R	R	R	R	R	R	R	R	S	S	R	S	S	R	-	CG258-cluster-NOtonB79
M60	2019	Klebsiella pneumoniae	Urine	HB	MBL	NDM	NDM-1	-	MDR	NO DTR	R	R	R	R	R	R	R	R	R	R	R	S	R	R	S	S	R	S	-	other ST
M61	2019	Klebsiella pneumoniae	Urine	HB	KPC	KPC	KPC-3	-	MDR	DTR	R	R	R	R	R	R	R	R	R	R	R	R	S	S	R	S	S	R	-	ST307
M62	2019	Klebsiella pneumoniae	Urine	HB	MBL	NDM	NDM-5	CTX-M	MDR	NO DTR	R	R	R	S	R	R	R	R	R	R	R	R	R	R	R	S	R	S	-	CG258-cluster-NOtonB79
M63	2019	Klebsiella pneumoniae	Blood	HB	KPC	KPC	KPC-2	-	MDR	DTR	R	R	R	R	R	R	R	R	R	R	R	R	S	S	R	S	R	R	-	other ST
M64	2019	Klebsiella pneumoniae	Blood	HB	KPC	KPC	KPC-3	-	MDR	NO DTR	R	R	R	R	R	R	R	R	R	R	R	R	R	R	S	S	S	S	-	ST307
M65	2019	Klebsiella pneumoniae	Blood	HB	KPC	KPC	KPC-3	-	MDR	DTR	R	R	R	R	R	R	R	R	R	R	R	R	S	S	R	S	S	R	-	CG258-cluster-NOtonB79
M66	2019	Klebsiella pneumoniae	S&ST	HB	KPC	KPC	KPC-2	CTX-M	MDR	NO DTR	R	R	R	S	R	R	R	R	R	R	R	S	R	R	R	S	R	S	-	other ST
M68	2019	Klebsiella pneumoniae	Blood	HB	KPC	KPC	KPC-3	-	MDR	DTR	R	R	R	S	R	R	R	R	R	R	R	R	R	R	R	S	S	R	-	other ST
M70	2019	Klebsiella pneumoniae	S&ST	HB	KPC	KPC	KPC-3	-	MDR	DTR	R	R	R	R	R	R	R	R	R	R	R	R	R	S	S	S	S	R	-	other ST
M71	2019	Klebsiella pneumoniae	Blood	HB	KPC	KPC	KPC-3	-	MDR	DTR	R	R	R	R	R	R	R	R	R	R	R	R	R	S	S	S	S	R	-	other ST
M72	2019	Klebsiella pneumoniae	Blood	HB	KPC	KPC	KPC-3	-	MDR	DTR	R	R	R	R	R	R	R	R	R	R	R	R	R	S	S	S	S	R	-	ST307
M74	2019	Klebsiella pneumoniae	CSF	HB	MBL	KPC+NDM	KPC-2;NDM-1	CMY	MDR	NO DTR	R	R	R	S	R	R	R	R	R	R	R	R	R	R	S	S	R	S	-	CG258-cluster-tonB79
M77	2019	Klebsiella pneumoniae	Urine	HB	KPC	KPC	KPC-3	-	MDR	DTR	R	R	R	R	R	R	R	R	R	R	R	R	S	S	R	S	S	R	-	ST307
M79	2019	Klebsiella pneumoniae	S&ST	HB	OXA-163	OXA48-Like	nd	CMY	MDR	DTR	R	R	R	R	R	R	R	R	R	R	R	R	R	R	R	S	R	R	-	other ST
M80	2019	Klebsiella pneumoniae	Urine	HB	KPC	KPC	KPC-2	CTX-M	MDR	DTR	R	R	R	S	R	R	R	R	R	R	R	R	R	S	R	S	S	R	-	other ST
M81	2019	Klebsiella pneumoniae	S&ST	HB	KPC	KPC	KPC-2	-	MDR	DTR	R	R	R	S	R	R	R	R	R	R	R	R	R	S	R	S	S	R	-	other ST
M82	2019	Klebsiella pneumoniae	Urine	HB	KPC	KPC	KPC-2	-	MDR	DTR	R	R	R	S	R	R	R	R	R	R	R	R	R	S	R	S	S	R	-	CG258-cluster-tonB79
M83	2019	Klebsiella pneumoniae	Urine	HB	MBL	NDM	NDM-1	CMY	MDR	DTR	R	R	R	R	R	R	R	R	R	R	R	R	R	R	S	S	R	R	-	ST307
M84	2019	Klebsiella pneumoniae	S&ST	HB	OXA-163	OXA48-Like	nd	-	MDR	DTR	R	R	R	R	R	R	R	R	R	R	R	R	R	S	R	S	S	R	-	other ST
M86	2019	Klebsiella pneumoniae	S&ST	HB	KPC	KPC	KPC-2	-	MDR	DTR	R	R	R	R	R	R	R	R	R	R	R	R	R	R	R	S	S	R	-	CG258-cluster-tonB79
M87	2019	Klebsiella pneumoniae	S&ST	HB	KPC	KPC	KPC-2	-	MDR	DTR	R	R	R	R	R	R	R	R	R	R	R	R	R	R	R	S	S	R	-	CG258-cluster-tonB79
M90	2019	Klebsiella pneumoniae	Blood	HB	KPC	KPC	KPC-3	-	MDR	DTR	R	R	R	R	R	R	R	R	R	R	R	R	R	S	R	S	S	R	-	ST307
M93	2019	Klebsiella pneumoniae	Urine	HB	KPC	KPC	KPC-2	-	MDR	DTR	R	R	R	R	R	R	R	R	R	R	R	R	R	R	R	S	S	R	-	CG258-cluster-tonB79
M94	2019	Klebsiella pneumoniae	Blood	HB	KPC	KPC	KPC-3	-	MDR	DTR	R	R	R	R	R	R	R	R	R	R	R	R	R	S	R	S	S	R	-	ST307
M95	2019	Klebsiella pneumoniae	S&ST	HB	KPC	KPC	KPC-3	-	MDR	DTR	R	R	R	R	R	R	R	R	R	R	R	R	S	S	S	S	S	R	-	ST307
M96	2019	Klebsiella pneumoniae	Blood	HB	MBL+KPC	KPC+NDM	KPC-2;NDM-1	CTX-M+CMY	MDR	DTR	R	R	R	S	R	R	R	R	R	R	R	R	R	R	R	S	R	R	-	other ST
M98	2019	Klebsiella pneumoniae	S&ST	HB	KPC	KPC	KPC-3	-	MDR	DTR	R	R	R	R	R	R	R	R	R	R	R	R	R	S	S	S	S	R	-	other ST
M99	2019	Klebsiella pneumoniae	Urine	HB	KPC	KPC	KPC-2	CTX-M	MDR	DTR	R	R	R	S	R	R	R	R	R	R	R	R	S	S	R	S	S	R	-	other ST
M91	2019	Klebsiella pneumoniae	S&ST	HB	OXA-163	OXA48-Like	nd	-	MDR	NO DTR	S	S	R	S	R	R	R	R	R	R	R	R	R	R	R	S	S	R	-	CG258-cluster-NOtonB79
M100	2019	Klebsiella pneumoniae	Blood	HB	KPC	KPC	KPC-2	-	MDR	DTR	R	R	R	R	R	R	R	R	R	R	R	R	R	R	R	S	S	R	-	CG258-cluster-tonB79
M101	2019	Klebsiella pneumoniae	S&ST	HB	KPC	KPC	KPC-2	-	MDR	DTR	R	R	R	R	R	R	R	R	R	R	R	R	R	R	R	S	S	R	-	ST307
M104	2019	Klebsiella pneumoniae	Urine	HB	MBL	NDM	NDM-5	-	MDR	NO DTR	R	R	R	S	R	R	R	R	R	R	R	S	R	R	S	S	R	S	-	other ST
M106	2019	Klebsiella pneumoniae	Urine	HB	KPC	KPC	KPC-2	-	MDR	DTR	R	R	R	R	R	R	R	R	R	R	R	R	R	S	S	S	S	R	-	ST307
M107	2019	Klebsiella pneumoniae	Urine	HB	KPC	KPC	KPC-2	-	MDR	DTR	R	R	R	R	R	R	R	R	R	R	R	R	R	R	R	S	S	R	-	CG258-cluster-tonB79
M108	2019	Klebsiella pneumoniae	S&ST	HB	KPC	KPC	KPC-2	-	MDR	DTR	R	R	R	R	R	R	R	R	R	R	R	R	R	R	R	S	S	R	-	CG258-cluster-tonB79
M111	2019	Klebsiella pneumoniae	Urine	HB	MBL	NDM	NDM-5	CTX-M	MDR	DTR	R	R	R	S	R	R	R	R	R	R	R	R	R	R	R	S	R	R	-	other ST
M114	2019	Klebsiella pneumoniae	Blood	HB	KPC	KPC	KPC-2	-	MDR	DTR	R	R	R	R	R	R	R	R	R	R	R	R	R	R	S	S	S	R	-	CG258-cluster-tonB79
M116	2019	Klebsiella pneumoniae	Blood	HB	MBL	NDM	NDM-5	CMY	MDR	NO DTR	R	R	R	R	R	R	R	R	R	R	R	R	R	R	S	S	R	S	-	other ST
M119	2019	Klebsiella pneumoniae	Urine	HB	KPC	KPC	KPC-2	-	MDR	DTR	R	R	R	R	R	R	R	R	R	R	R	R	R	R	R	S	S	R	-	CG258-cluster-tonB79
M122	2019	Klebsiella pneumoniae	Blood	HB	KPC	KPC	KPC-2	CTX-M	MDR	DTR	R	R	R	S	R	R	R	R	R	R	R	R	R	S	R	S	S	R	-	CG258-cluster-tonB79
M139	2020	Klebsiella pneumoniae	S&ST	HB	MBL	NDM	NDM-5	CTX-M	XDR	DTR	R	R	R	S	R	R	R	R	R	R	R	R	S	R	R	S	R	R	nd	other ST
M140	2020	Klebsiella pneumoniae	Urine	HB	KPC	KPC	KPC-2	-	MDR	NO DTR	I	R	R	S	R	R	R	I	I	R	S	R	S	S	S	S	S	R	-	other ST
M142	2020	Klebsiella pneumoniae	Respiratory	HB	OXA-163	OXA48-Like	nd	-	XDR	NO DTR	S	S	R	R	R	R	R	R	R	R	S	R	R	R	R	I	R	R	nd	other ST
M143	2020	Klebsiella pneumoniae	Urine	HB	KPC	KPC	KPC-3	-	XDR	DTR	R	R	R	R	R	R	R	R	R	R	R	R	R	S	S	S	R	R	nd	other ST
M144	2020	Klebsiella pneumoniae	Urine	HB	MBL	NDM	NDM-5	CTX-M+CMY	XDR	DTR	I	R	R	S	R	R	R	R	R	R	R	R	R	R	R	S	R	R	S	CG258-cluster-tonB79
M146	2020	Klebsiella pneumoniae	Urine	HB	MBL	KPC+NDM	KPC-2;NDM-1	CMY	XDR	DTR	R	R	R	R	R	R	R	R	R	R	R	R	R	R	R	S	R	R	S	CG258-cluster-tonB79
M147	2020	Klebsiella pneumoniae	Blood	HB	KPC	KPC	KPC-2	-	XDR	DTR	R	R	R	R	R	R	R	R	R	R	I	R	R	S	R	S	S	R	nd	other ST
M149	2020	Klebsiella pneumoniae	Urine	HB	OXA-163	OXA48-Like	nd	CTX-M	XDR	NO DTR	S	S	R	S	R	R	R	R	R	R	R	R	R	R	R	R	R	R	-	other ST
M150	2020	Klebsiella pneumoniae	Blood	HB	KPC	KPC	KPC-2	-	MDR	DTR	R	R	R	R	R	R	R	R	R	R	I	R	S	S	R	S	S	R	-	other ST
M151	2020	Klebsiella pneumoniae	Blood	HB	KPC	KPC	KPC-2	CTX-M	XDR	DTR	R	R	R	R	R	R	R	R	R	R	R	R	R	S	R	S	R	R	-	CG258-cluster-NOtonB79
M153	2020	Klebsiella pneumoniae	Blood	HB	KPC	KPC	KPC-2	CTX-M	XDR	DTR	I	R	R	S	R	R	R	R	R	R	R	R	R	S	R	I	S	R	-	other ST
M154	2020	Klebsiella pneumoniae	Blood	HB	KPC	KPC	KPC-2	CTX-M	MDR	DTR	R	R	R	S	R	R	R	R	R	R	I	R	R	S	S	S	R	R	-	CG258-cluster-NOtonB79
M155	2020	Klebsiella pneumoniae	Blood	HB	KPC	KPC	KPC-2	CTX-M	XDR	DTR	R	R	R	R	R	R	R	R	R	R	R	R	S	R	R	I	R	R	-	CG258-cluster-tonB79
M156	2020	Klebsiella pneumoniae	Blood	HB	KPC	KPC	KPC-3	CTX-M	XDR	DTR	R	R	R	R	R	R	R	R	R	R	I	R	R	S	R	S	R	R	-	ST307
M157	2020	Klebsiella pneumoniae	Urine	HB	KPC	KPC	KPC-2	CTX-M+CMY	MDR	DTR	R	R	R	S	R	R	R	R	R	R	I	R	R	S	R	S	S	R	-	CG258-cluster-NOtonB79
M158	2020	Klebsiella pneumoniae	Blood	HB	KPC	KPC	KPC-2	CTX-M	XDR	DTR	R	R	R	R	R	R	R	R	R	R	R	R	R	S	R	S	S	R	-	CG258-cluster-NOtonB79
M160	2020	Klebsiella pneumoniae	Abdomil	HB	KPC	KPC	KPC-2	CTX-M	XDR	DTR	R	R	R	R	I	R	R	R	R	R	I	R	R	I	R	S	R	R	-	CG258-cluster-NOtonB79
M161	2020	Klebsiella pneumoniae	Respiratory	HB	KPC	KPC	KPC-2	CTX-M	XDR	DTR	R	R	R	R	R	R	R	R	R	R	I	R	R	S	R	S	R	R	-	CG258-cluster-NOtonB79
M162	2020	Klebsiella pneumoniae	Blood	HB	KPC	KPC	KPC-2	CTX-M	XDR	DTR	R	R	R	R	R	R	R	R	R	R	R	R	R	S	R	S	R	R	-	CG258-cluster-NOtonB79
M163	2020	Klebsiella pneumoniae	Blood	HB	KPC	KPC	KPC-2	CTX-M	XDR	NO DTR	R	R	R	R	R	R	R	R	R	R	S	R	R	S	R	S	R	R	-	CG258-cluster-NOtonB79
M165	2020	Klebsiella pneumoniae	Blood	HB	KPC	KPC	KPC-2	CTX-M	XDR	DTR	R	R	R	R	I	R	R	R	R	R	I	R	R	I	R	S	R	R	-	CG258-cluster-NOtonB79
M166	2020	Klebsiella pneumoniae	Urine	HB	KPC	KPC	KPC-2	CTX-M	XDR	DTR	R	R	R	R	R	R	R	R	R	R	I	R	R	S	R	S	R	R	-	CG258-cluster-NOtonB79
M168	2020	Klebsiella pneumoniae	Blood	HB	KPC	KPC	KPC-3	-	MDR	DTR	R	R	R	R	R	R	R	R	R	R	R	R	R	S	S	S	S	R	-	ST307
M169	2020	Klebsiella pneumoniae	Urine	HB	OXA-163	OXA48-Like	nd	-	MDR	NO DTR	S	S	I	S	R	R	R	R	R	R	S	R	R	I	R	S	S	R	-	other ST
M170	2020	Klebsiella pneumoniae	Urine	HB	KPC	KPC	KPC-2	CTX-M	XDR	DTR	R	R	R	R	R	R	R	R	R	R	I	R	R	S	R	S	S	R	-	CG258-cluster-NOtonB79
M172	2020	Klebsiella pneumoniae	Blood	HB	MBL	KPC+NDM	KPC-2;NDM-1	CTX-M+CMY	XDR	DTR	R	R	R	R	R	R	R	R	R	R	R	R	R	R	R	I	R	R	R	CG258-cluster-NOtonB79
M173	2020	Klebsiella pneumoniae	Blood	HB	MBL	KPC+NDM	KPC-2;NDM-1	CTX-M+CMY	MDR	NO DTR	R	R	R	S	R	R	R	R	R	R	S	R	S	R	S	S	R	R	-	CG258-cluster-NOtonB79
M175	2020	Klebsiella pneumoniae	Blood	HB	MBL+KPC	KPC+NDM	KPC-2;NDM-1	CMY	XDR	DTR	R	R	R	R	R	R	R	R	R	R	R	R	R	R	R	S	R	R	I	CG258-cluster-tonB79
M176	2020	Klebsiella pneumoniae	Blood	HB	MBL	KPC+NDM	KPC-2;NDM-1	CMY	XDR	DTR	R	R	R	R	R	R	R	R	R	R	R	R	R	R	R	S	R	R	R	CG258-cluster-NOtonB79
M177	2020	Klebsiella pneumoniae	Urine	HB	KPC	KPC	KPC-2	CTX-M	XDR	DTR	R	R	R	R	R	R	R	R	R	R	R	R	R	S	R	I	R	R	-	CG258-cluster-NOtonB79
M179	2020	Klebsiella pneumoniae	Blood	HB	MBL	KPC+NDM	KPC-2;NDM-1	CMY	XDR	DTR	R	R	R	R	R	R	R	R	R	R	R	R	R	R	R	S	R	R	I	CG258-cluster-NOtonB79
M180	2020	Klebsiella pneumoniae	Respiratory	HB	KPC	KPC	KPC-2	-	XDR	DTR	R	R	R	R	R	R	R	R	R	R	I	R	R	S	R	S	S	R	-	ST307
M182	2020	Klebsiella pneumoniae	Blood	HB	MBL	KPC+NDM	KPC-2;NDM-1	CMY	XDR	DTR	R	R	R	R	R	R	R	R	R	R	R	R	R	R	R	S	R	R	I	CG258-cluster-NOtonB79
M183	2020	Klebsiella pneumoniae	Blood	HB	MBL	NDM	NDM-5	CTX-M	XDR	DTR	R	R	R	S	R	R	R	R	R	R	R	R	R	R	R	I	R	R	S	ST307
M185	2020	Klebsiella pneumoniae	Blood	HB	MBL	KPC+NDM	KPC-2;NDM-1	CMY	XDR	DTR	R	R	R	R	R	R	R	R	R	R	R	R	R	R	R	S	R	R	I	CG258-cluster-NOtonB79
M186	2020	Klebsiella pneumoniae	Blood	HB	MBL	NDM	NDM-1	-	XDR	DTR	R	R	R	R	R	R	R	R	R	R	R	R	R	R	R	S	R	R	R	other ST
M191	2020	Klebsiella pneumoniae	Blood	HB	KPC	KPC	KPC-2	-	MDR	DTR	R	R	R	S	R	R	R	R	R	R	R	R	R	R	R	S	S	R	-	CG258-cluster-tonB79
M192	2020	Klebsiella pneumoniae	Urine	HB	KPC	KPC	KPC-2	CTX-M	XDR	DTR	R	R	R	S	R	R	R	R	R	R	R	R	R	S	R	S	R	R	-	CG258-cluster-NOtonB79
M194	2020	Klebsiella pneumoniae	Blood	HB	MBL	NDM	NDM-5	CTX-M	XDR	DTR	R	R	R	S	R	R	R	R	R	R	R	R	R	S	R	S	R	R	S	CG258-cluster-NOtonB79
M195	2020	Klebsiella pneumoniae	Respiratory	HB	KPC	KPC	KPC-2	CTX-M	XDR	DTR	R	R	R	R	R	R	R	R	R	R	I	R	R	S	R	S	S	R	-	ST307
M196	2021	Klebsiella pneumoniae	Blood	HB	KPC	KPC	KPC-2	-	MDR	NO DTR	R	R	R	S	R	R	R	R	R	R	S	S	S	S	S	S	S	I	-	other ST
M197	2021	Klebsiella pneumoniae	Blood	HB	KPC	KPC	KPC-2	CTX-M	XDR	DTR	R	R	R	R	R	R	R	R	R	R	I	R	S	I	R	S	S	R	-	CG258-cluster-tonB79
M198	2021	Klebsiella pneumoniae	Blood	HB	KPC	KPC	KPC-2	CTX-M	XDR	DTR	R	R	R	R	R	R	R	R	R	R	I	R	S	I	R	I	S	R	-	CG258-cluster-tonB79
M200	2021	Klebsiella pneumoniae	Blood	HB	OXA-163	OXA48-Like	nd	-	MDR	NO DTR	S	S	R	S	R	R	R	R	R	R	S	R	S	S	R	I	R	R	-	other ST
M201	2021	Klebsiella pneumoniae	Blood	HB	KPC	KPC	KPC-2	CTX-M	XDR	DTR	R	R	R	S	R	R	R	R	R	R	I	R	S	I	R	S	R	R	-	CG258-cluster-tonB79
M203	2021	Klebsiella pneumoniae	Blood	HB	KPC	KPC	KPC-2	CTX-M	XDR	DTR	I	R	R	R	R	R	R	R	R	R	R	R	S	S	R	R	S	R	-	CG258-cluster-tonB79
M204	2021	Klebsiella pneumoniae	Blood	HB	KPC	KPC	KPC-2	CTX-M	XDR	DTR	R	R	R	R	R	R	R	R	R	R	R	R	R	S	R	S	S	R	-	CG258-cluster-NOtonB79
M205	2021	Klebsiella pneumoniae	Blood	HB	MBL	NDM	NDM-5	CTX-M	XDR	DTR	R	R	R	S	R	R	R	R	R	R	R	R	R	R	R	S	R	R	R	CG258-cluster-NOtonB79
M206	2021	Klebsiella pneumoniae	Urine	HB	MBL	NDM	NDM-5	CTX-M	XDR	DTR	R	R	R	S	R	R	R	R	R	R	R	R	R	S	R	S	R	R	nd	CG258-cluster-NOtonB79
M208	2021	Klebsiella pneumoniae	Urine	HB	MBL	NDM	NDM-5	CTX-M+CMY	XDR	DTR	R	R	R	S	R	R	R	R	R	R	R	R	R	R	R	S	R	R	R	CG258-cluster-NOtonB79
M210	2021	Klebsiella pneumoniae	Blood	HB	MBL	NDM	NDM-5	-	XDR	DTR	R	R	R	S	R	R	R	R	R	R	R	R	R	S	R	S	R	R	nd	other ST
M213	2021	Klebsiella pneumoniae	Urine	HB	MBL	NDM	NDM-1	CTX-M+CMY	MDR	DTR	R	R	R	S	R	R	R	R	R	R	R	R	R	R	S	S	R	R	-	CG258-cluster-tonB79
M214	2021	Klebsiella pneumoniae	Abdomil	HB	MBL	NDM	NDM-5	CTX-M	XDR	DTR	R	R	R	S	R	R	R	R	R	R	R	R	R	R	R	I	R	R	S	ST307
M215	2021	Klebsiella pneumoniae	Urine	HB	MBL	NDM	NDM-5	CTX-M	XDR	DTR	R	R	R	S	R	R	R	R	R	R	R	R	R	S	R	S	R	R	S	CG258-cluster-NOtonB79
M216	2021	Klebsiella pneumoniae	Blood	HB	MBL	NDM	NDM-5	CTX-M	XDR	DTR	R	R	R	S	R	R	R	R	R	R	R	R	R	S	R	S	R	R	S	CG258-cluster-NOtonB79
M217	2021	Klebsiella pneumoniae	Respiratory	HB	KPC	KPC	KPC-2	CTX-M	XDR	DTR	R	R	R	R	R	R	R	R	R	R	R	R	R	R	R	S	S	R	-	CG258-cluster-tonB79
M218	2021	Klebsiella pneumoniae	Urine	HB	KPC	KPC	KPC-2	CTX-M	XDR	DTR	R	R	R	R	R	R	R	R	R	R	I	R	S	I	R	S	R	R	-	CG258-cluster-tonB79
M219	2021	Klebsiella pneumoniae	Urine	HB	MBL	NDM	NDM-5	CTX-M	XDR	DTR	R	R	R	S	R	R	R	R	R	R	R	R	R	S	R	S	R	R	S	CG258-cluster-NOtonB79
M220	2021	Klebsiella pneumoniae	Blood	HB	KPC	KPC	KPC-2	CTX-M	MDR	NO DTR	R	R	R	S	R	R	R	R	R	R	S	R	S	S	R	S	S	R	-	ST307
M221	2021	Klebsiella pneumoniae	Blood	HB	KPC	KPC	KPC-2	CTX-M	XDR	DTR	R	R	R	R	R	R	R	R	R	R	I	R	S	I	R	S	S	R	-	CG258-cluster-tonB79
M222	2021	Klebsiella pneumoniae	Urine	HB	MBL	NDM	NDM-5	CTX-M	XDR	DTR	R	R	R	S	R	R	R	R	R	R	R	R	R	R	R	I	R	R	R	other ST
M223	2021	Klebsiella pneumoniae	Urine	HB	MBL	NDM	NDM-5	CTX-M	XDR	DTR	R	R	R	S	R	R	R	R	R	R	R	R	R	S	R	S	R	R	R	CG258-cluster-NOtonB79
M225	2021	Klebsiella pneumoniae	Respiratory	HB	KPC	KPC	KPC-2	CTX-M	XDR	DTR	R	R	R	R	R	R	R	R	R	R	I	R	S	I	R	I	R	R	-	CG258-cluster-tonB79
M226	2021	Klebsiella pneumoniae	Blood	HB	MBL	NDM	NDM-5	CTX-M	XDR	DTR	R	R	R	S	R	R	R	R	R	R	R	R	R	S	R	S	R	R	S	CG258-cluster-NOtonB79
M227	2021	Klebsiella pneumoniae	Urine	HB	KPC	KPC	KPC-2	-	XDR	DTR	R	R	R	R	R	R	R	R	R	R	I	R	R	I	R	S	R	R	-	CG258-cluster-NOtonB79
M228	2021	Klebsiella pneumoniae	Blood	HB	KPC	KPC	KPC-2	CTX-M	MDR	NO DTR	R	R	R	S	R	R	R	R	R	R	S	R	R	S	R	S	R	R	-	other ST
M235	2021	Klebsiella pneumoniae	Urine	HB	KPC	KPC	KPC-2	CTX-M	XDR	DTR	R	R	R	R	R	R	R	R	R	R	R	R	R	S	R	S	S	R	-	CG258-cluster-NOtonB79
M236	2021	Klebsiella pneumoniae	Urine	HB	OXA-163	OXA48-Like	nd	-	MDR	NO DTR	I	S	I	S	R	R	R	R	R	R	S	R	R	R	S	S	S	R	-	other ST
M238	2021	Klebsiella pneumoniae	Urine	HB	KPC	KPC	KPC-2	CTX-M	XDR	DTR	R	R	R	R	R	R	R	R	R	R	R	R	R	R	R	I	R	R	-	CG258-cluster-tonB79
M239	2021	Klebsiella pneumoniae	Urine	HB	KPC	KPC	KPC-2	CTX-M	XDR	DTR	R	R	R	R	R	R	R	R	R	R	I	R	R	S	R	S	S	R	-	ST307
M240	2021	Klebsiella pneumoniae	Blood	HB	KPC	KPC	KPC-2	-	MDR	NO DTR	R	R	R	S	R	R	R	R	R	R	S	R	R	S	R	S	S	R	-	other ST
M241	2021	Klebsiella pneumoniae	S&ST	HB	KPC	KPC	KPC-2	CTX-M	XDR	DTR	R	R	R	R	R	R	R	R	R	R	R	R	R	R	R	I	S	R	-	CG258-cluster-tonB79
M243	2021	Klebsiella pneumoniae	Urine	HB	KPC	KPC	KPC-2	CTX-M	XDR	DTR	R	R	R	R	R	R	R	R	R	R	I	R	S	I	R	S	R	R	-	CG258-cluster-tonB79
M244	2021	Klebsiella pneumoniae	Urine	HB	KPC	KPC	KPC-2	CTX-M	MDR	NO DTR	R	R	R	R	R	R	R	R	R	R	S	R	S	S	S	S	S	R	-	ST307
M246	2021	Klebsiella pneumoniae	Blood	HB	KPC	KPC	KPC-2	CTX-M	XDR	DTR	R	R	R	R	R	R	R	R	R	R	I	R	R	S	R	S	S	R	-	CG258-cluster-tonB79
M247	2021	Klebsiella pneumoniae	Urine	HB	MBL	NDM	NDM-5	CTX-M	XDR	DTR	R	R	R	S	R	R	R	R	R	R	R	R	R	R	R	I	R	R	S	ST307
M248	2021	Klebsiella pneumoniae	S&ST	HB	KPC	KPC	KPC-2	CTX-M	XDR	DTR	R	R	R	R	R	R	R	R	R	R	R	R	S	S	S	I	S	R	-	ST307
M249	2021	Klebsiella pneumoniae	Urine	HB	MBL	NDM	NDM-5	CTX-M	XDR	DTR	R	R	R	S	R	R	R	R	R	R	R	R	R	S	R	I	R	R	S	ST307
M250	2021	Klebsiella pneumoniae	Blood	HB	OXA-163	OXA48-Like	nd	-	MDR	NO DTR	S	S	R	S	R	R	R	R	R	R	S	R	R	S	R	S	S	R	-	other ST
M251	2021	Klebsiella pneumoniae	Urine	HB	MBL	NDM	NDM-5	CTX-M	XDR	DTR	R	R	R	S	R	R	R	R	R	R	R	R	R	R	R	I	R	R	R	ST307
M253	2021	Klebsiella pneumoniae	Urine	HB	MBL	NDM	NDM-5	CTX-M	XDR	DTR	R	R	R	S	R	R	R	R	R	R	R	R	R	R	R	I	R	R	S	other ST
M255	2021	Klebsiella pneumoniae	Urine	HB	KPC	KPC	KPC-2	CTX-M	MDR	NO DTR	R	R	R	S	R	R	R	R	R	R	S	R	R	S	R	S	S	R	-	other ST
M258	2021	Klebsiella pneumoniae	Blood	HB	KPC	KPC	KPC-2	-	XDR	DTR	R	R	R	R	R	R	R	R	R	R	I	R	S	I	R	S	S	R	-	CG258-cluster-tonB79
M259	2021	Klebsiella pneumoniae	Urine	HB	OXA-163	OXA48-Like	nd	CTX-M	XDR	NO DTR	S	S	I	R	R	R	R	R	R	R	S	R	R	S	R	S	S	R	-	other ST
M260	2021	Klebsiella pneumoniae	Respiratory	HB	OXA-163	OXA48-Like	nd	CTX-M	MDR	NO DTR	S	S	I	S	R	R	R	R	R	R	S	R	R	S	R	S	S	R	-	other ST
M261	2021	Klebsiella pneumoniae	Blood	HB	OXA-163	OXA48-Like	nd	CTX-M	XDR	NO DTR	S	S	I	R	R	R	R	R	R	R	S	R	R	S	R	S	S	R	-	other ST
M262	2021	Klebsiella pneumoniae	Blood	HB	KPC	KPC	KPC-2	-	XDR	DTR	R	R	R	R	R	R	R	R	R	R	I	R	S	I	R	S	S	R	-	CG258-cluster-tonB79
M264	2021	Klebsiella pneumoniae	Respiratory	HA	MBL	NDM	NDM-5	CTX-M	XDR	DTR	R	R	R	R	R	R	R	R	R	R	R	R	R	R	R	S	R	R	S	other ST
M266	2021	Klebsiella pneumoniae	Urine	HA	MBL	NDM	NDM-5	CTX-M	XDR	DTR	R	R	R	S	R	R	R	R	R	R	R	R	R	R	R	S	R	R	S	other ST
M267	2021	Klebsiella pneumoniae	Respiratory	HA	MBL	NDM	NDM-5	CTX-M	XDR	DTR	R	R	R	S	R	R	R	R	R	R	R	R	R	R	R	S	R	R	nd	CG258-cluster-NOtonB79
M269	2021	Klebsiella pneumoniae	Blood	HA	MBL	NDM	NDM-5	CTX-M	XDR	DTR	R	R	R	R	R	R	R	R	R	R	R	R	R	R	R	S	R	R	S	other ST
M270	2021	Klebsiella pneumoniae	Urine	HA	MBL	NDM	NDM-5	CTX-M	XDR	DTR	R	R	R	S	R	R	R	R	R	R	R	R	R	R	R	I	R	R	R	CG258-cluster-NOtonB79
M271	2021	Klebsiella pneumoniae	Blood	HA	MBL	NDM	NDM-5	CTX-M	XDR	DTR	R	R	R	S	R	R	R	R	R	R	R	R	R	R	R	S	R	R	S	other ST
M272	2021	Klebsiella pneumoniae	Blood	HA	MBL	NDM	NDM-5	CTX-M	XDR	DTR	R	R	R	S	R	R	R	R	R	R	R	R	R	S	R	R	R	R	S	other ST
M273	2021	Klebsiella pneumoniae	Urine	HA	KPC	KPC	KPC-2	-	MDR	NO DTR	R	R	R	S	R	R	R	R	R	R	R	S	S	S	S	S	S	R	-	other ST
M274	2021	Klebsiella pneumoniae	Respiratory	HA	MBL	NDM	NDM-5	CTX-M	XDR	DTR	R	R	R	S	R	R	R	R	R	R	R	R	R	R	R	S	R	R	nd	other ST
M275	2021	Klebsiella pneumoniae	S&ST	HA	MBL	NDM	NDM-5	CTX-M	MDR	DTR	R	R	R	S	R	R	R	R	R	R	R	R	S	S	R	S	R	R	-	CG258-cluster-NOtonB79
M277	2021	Klebsiella pneumoniae	Urine	HA	KPC	KPC	KPC-2	CTX-M	MDR	NO DTR	R	R	R	R	R	R	R	R	R	R	R	S	S	S	S	S	S	R	-	other ST
M279	2021	Klebsiella pneumoniae	Urine	HA	MBL	NDM	NDM-5	CTX-M	XDR	DTR	R	R	R	R	R	R	R	R	R	R	R	R	R	R	R	S	R	R	S	other ST
M280	2021	Klebsiella pneumoniae	Urine	HA	OXA-163	OXA48-Like	nd	CTX-M	XDR	DTR	R	R	R	S	R	R	R	R	R	R	R	R	S	R	R	S	R	R	-	CG258-cluster-NOtonB79
M286	2021	Klebsiella pneumoniae	Urine	HA	MBL	NDM	NDM-5	CTX-M	XDR	DTR	R	R	R	S	R	R	R	R	R	R	R	R	R	R	R	S	R	R	S	other ST
M287	2022	Klebsiella pneumoniae	Urine	HB	MBL+KPC	KPC+NDM	KPC-2;NDM-5	CTX-M	XDR	DTR	R	R	R	R	R	R	R	R	R	R	R	R	R	R	R	S	R	R	S	CG258-cluster-NOtonB79
M288	2022	Klebsiella pneumoniae	Urine	HB	MBL	NDM	NDM-5	CTX-M	XDR	DTR	R	R	R	S	R	R	R	R	R	R	R	R	R	R	R	S	R	R	S	other ST
M289	2022	Klebsiella pneumoniae	Urine	HB	MBL	KPC+NDM	KPC-2;NDM-5	CTX-M	XDR	DTR	R	R	R	R	R	R	R	R	R	R	R	R	R	R	R	S	R	R	S	CG258-cluster-tonB79
M290	2022	Klebsiella pneumoniae	Respiratory	HB	MBL+KPC	KPC+NDM	KPC-2;NDM-5	-	XDR	DTR	R	R	R	R	R	R	R	R	R	R	R	R	R	R	R	S	R	R	S	CG258-cluster-tonB79
M291	2022	Klebsiella pneumoniae	Respiratory	HB	MBL+KPC	KPC+NDM	KPC-2;NDM-5	CTX-M	XDR	DTR	R	R	R	R	R	R	R	R	R	R	R	R	R	R	R	I	R	R	nd	CG258-cluster-tonB79
M292	2022	Klebsiella pneumoniae	Urine	HB	MBL	NDM	NDM-5	CTX-M	XDR	DTR	R	R	R	R	R	R	R	R	R	R	R	R	R	R	R	I	R	R	S	CG258-cluster-tonB79
M293	2022	Klebsiella pneumoniae	Urine	HB	MBL+KPC	KPC+NDM	KPC-2;NDM-5	CTX-M	XDR	DTR	R	R	R	R	R	R	R	R	R	R	R	R	R	R	R	S	R	R	S	CG258-cluster-tonB79
M294	2022	Klebsiella pneumoniae	Abdomil	HB	MBL+KPC	KPC+NDM	KPC-2;NDM-5	-	XDR	DTR	R	R	R	R	R	R	R	R	R	R	R	R	R	R	R	S	R	R	S	CG258-cluster-tonB79
M296	2022	Klebsiella pneumoniae	Urine	HB	MBL	KPC+NDM	KPC-2;NDM-5	CTX-M	XDR	DTR	R	R	R	R	R	R	R	R	R	R	R	R	R	R	R	I	R	R	S	CG258-cluster-tonB79
M298	2022	Klebsiella pneumoniae	Blood	HB	KPC	KPC	KPC-2	-	XDR	DTR	R	R	R	R	R	R	R	R	R	R	I	R	R	R	R	I	R	R	-	CG258-cluster-tonB79
M299	2022	Klebsiella pneumoniae	Blood	HB	MBL+KPC	KPC+NDM	KPC-2;NDM-5	CTX-M	XDR	DTR	R	R	R	R	R	R	R	R	R	R	R	R	R	R	R	R	R	R	S	CG258-cluster-tonB79
M302	2022	Klebsiella pneumoniae	Blood	HB	MBL	NDM	NDM-5	-	XDR	DTR	R	R	R	R	R	R	R	R	R	R	R	R	R	R	R	I	R	R	S	CG258-cluster-tonB79
M304	2022	Klebsiella pneumoniae	Respiratory	HB	KPC	KPC	KPC-2	-	XDR	DTR	R	R	R	S	R	R	R	R	R	R	I	R	R	R	R	I	S	R	-	CG258-cluster-tonB79
M305	2022	Klebsiella pneumoniae	Blood	HB	KPC	KPC	KPC-2	-	MDR	DTR	R	R	R	S	R	R	R	R	R	R	R	R	S	S	S	I	S	R	-	CG258-cluster-tonB79
M306	2022	Klebsiella pneumoniae	Respiratory	HB	KPC	KPC	KPC-2	CTX-M	XDR	DTR	R	R	R	R	R	R	R	R	R	R	R	R	S	I	S	R	R	R	-	CG258-cluster-tonB79
M307	2022	Klebsiella pneumoniae	Urine	HB	KPC	KPC	KPC-2	-	XDR	DTR	R	R	R	S	R	R	R	R	R	R	I	R	R	R	R	S	S	R	-	CG258-cluster-tonB79
M308	2022	Klebsiella pneumoniae	S&ST	HB	KPC	KPC	KPC-2	-	XDR	DTR	R	R	R	R	R	R	R	R	R	R	I	R	R	R	R	I	S	R	-	other ST
M310	2022	Klebsiella pneumoniae	Blood	HB	MBL	NDM	NDM-5	CTX-M	XDR	DTR	R	R	R	S	R	R	R	R	R	R	R	R	R	R	R	S	R	I	nd	CG258-cluster-tonB79
M311	2022	Klebsiella pneumoniae	Blood	HB	MBL	NDM	NDM-5	-	XDR	DTR	R	R	R	R	R	R	R	R	R	R	R	R	R	R	R	R	R	R	nd	other ST
M312	2022	Klebsiella pneumoniae	Blood	HB	MBL	NDM	NDM-5	-	XDR	DTR	R	R	R	R	R	R	R	R	R	R	R	R	R	R	R	I	R	R	nd	CG258-cluster-tonB79
M313	2022	Klebsiella pneumoniae	Urine	HB	MBL	NDM	NDM-5	-	XDR	DTR	R	R	R	S	R	R	R	R	R	R	I	R	R	R	R	I	R	R	nd	other ST
M314	2022	Klebsiella pneumoniae	Blood	HB	KPC	KPC	KPC-2	-	XDR	DTR	R	R	R	S	R	R	R	R	R	R	R	R	R	R	R	I	S	R	-	other ST
M316	2022	Klebsiella pneumoniae	Respiratory	HB	KPC	KPC	KPC-2	-	XDR	DTR	R	R	R	S	R	R	R	R	R	R	I	R	R	R	R	I	S	R	-	CG258-cluster-tonB79
M318	2022	Klebsiella pneumoniae	Abdomil	HB	MBL	NDM	NDM-5	CTX-M	XDR	DTR	R	R	R	R	R	R	R	R	R	R	R	R	R	R	R	S	R	R	S	CG258-cluster-tonB79
M324	2022	Klebsiella pneumoniae	Urine	HB	MBL	NDM	NDM-5	CTX-M	XDR	DTR	R	R	R	R	R	R	R	R	R	R	R	R	R	R	R	I	R	R	nd	CG258-cluster-tonB79
M325	2022	Klebsiella pneumoniae	Urine	HB	MBL	NDM	NDM-5	CTX-M	XDR	DTR	R	R	R	R	R	R	R	R	R	R	R	R	R	R	R	I	R	R	nd	CG258-cluster-tonB79
M326	2022	Klebsiella pneumoniae	Respiratory	HB	KPC	KPC	KPC-2	-	MDR	DTR	R	R	R	S	R	R	R	R	R	R	I	R	R	R	R	I	S	R	-	CG258-cluster-tonB79
M327	2022	Klebsiella pneumoniae	Respiratory	HB	KPC	KPC	KPC-2	-	XDR	DTR	R	R	R	S	R	R	R	R	R	R	I	R	R	I	R	I	S	R	-	CG258-cluster-tonB79
M328	2022	Klebsiella pneumoniae	S&ST	HB	KPC	KPC	KPC-2	CTX-M	XDR	DTR	R	R	R	R	R	R	R	R	R	R	R	R	R	R	R	I	S	R	-	CG258-cluster-tonB79
M330	2022	Klebsiella pneumoniae	Urine	HB	MBL	NDM	NDM-5	CTX-M	XDR	DTR	R	R	R	R	R	R	R	R	R	R	R	R	R	R	R	I	R	R	nd	CG258-cluster-tonB79
M331	2022	Klebsiella pneumoniae	Blood	HB	KPC	KPC	KPC-2	CTX-M	MDR	DTR	R	R	R	S	R	R	R	R	R	R	I	R	R	S	R	S	S	R	-	CG258-cluster-tonB79
M333	2022	Klebsiella pneumoniae	Blood	HB	MBL	NDM	NDM-5	CTX-M	XDR	DTR	R	R	R	R	R	R	R	R	R	R	R	R	R	R	R	S	R	R	nd	CG258-cluster-tonB79
M334	2022	Klebsiella pneumoniae	Blood	HB	MBL	KPC+NDM	KPC-2;NDM-5	CTX-M	XDR	DTR	R	R	R	R	R	R	R	R	R	R	R	R	R	R	R	I	R	R	S	CG258-cluster-tonB79
M335	2022	Klebsiella pneumoniae	S&ST	HB	MBL	NDM	NDM-5	CTX-M	XDR	DTR	R	R	R	S	R	R	R	R	R	R	R	R	R	R	R	I	R	R	nd	CG258-cluster-tonB79
M336	2022	Klebsiella pneumoniae	Abdomil	HB	MBL	NDM	NDM-5	CTX-M	MDR	DTR	R	R	R	S	R	R	R	R	R	R	I	R	R	S	R	S	R	R	-	other ST
M339	2022	Klebsiella pneumoniae	Respiratory	HB	KPC	KPC	KPC-2	-	XDR	DTR	R	R	R	S	R	R	R	R	R	R	I	R	R	R	R	I	S	R	-	CG258-cluster-tonB79
M340	2022	Klebsiella pneumoniae	Blood	HB	KPC	KPC	KPC-2	-	XDR	DTR	R	R	R	S	R	R	R	R	R	R	I	R	R	R	R	I	S	R	-	CG258-cluster-tonB79
M341	2022	Klebsiella pneumoniae	S&ST	HB	MBL	NDM	NDM-5	CTX-M	XDR	DTR	R	R	R	R	R	R	R	R	R	R	R	R	R	R	R	S	R	R	nd	CG258-cluster-tonB79
M342	2022	Klebsiella pneumoniae	S&ST	HB	KPC	KPC	KPC-2	-	XDR	DTR	R	R	R	S	R	R	R	R	R	R	I	R	R	R	R	I	S	R	-	CG258-cluster-tonB79
M344	2022	Klebsiella pneumoniae	S&ST	HB	KPC	KPC	KPC-2	CTX-M	MDR	DTR	R	R	R	S	R	R	R	R	R	R	I	R	R	S	R	S	S	R	-	other ST
M346	2022	Klebsiella pneumoniae	Respiratory	HB	KPC	KPC	KPC-2	-	XDR	DTR	R	R	R	S	R	R	R	R	R	R	I	R	R	R	R	R	S	R	-	CG258-cluster-NOtonB79
M348	2022	Klebsiella pneumoniae	Urine	HB	MBL	NDM	NDM-5	CTX-M	XDR	DTR	R	R	R	S	R	R	R	R	R	R	R	R	R	R	R	S	R	R	nd	CG258-cluster-tonB79
M349	2022	Klebsiella pneumoniae	Urine	HB	MBL	NDM	NDM-5	CTX-M	XDR	DTR	R	R	R	S	R	R	R	R	R	R	R	R	R	R	R	I	R	R	S	CG258-cluster-tonB79
M350	2022	Klebsiella pneumoniae	Blood	HB	KPC	KPC	KPC-2	CTX-M	XDR	DTR	R	R	R	S	R	R	R	R	R	R	I	R	R	R	R	I	S	R	-	CG258-cluster-tonB79
M351	2022	Klebsiella pneumoniae	Respiratory	HB	KPC	KPC	KPC-2	CTX-M	MDR	DTR	R	R	R	S	R	R	R	R	R	R	R	R	R	S	R	S	S	R	-	other ST
M352	2022	Klebsiella pneumoniae	Urine	HB	MBL	NDM	NDM-5	CTX-M	XDR	DTR	R	R	R	R	R	R	R	R	R	R	R	R	R	R	R	S	R	R	nd	CG258-cluster-tonB79
M353	2022	Klebsiella pneumoniae	Abdomil	HB	MBL	NDM	NDM-5	CTX-M	XDR	DTR	R	R	R	R	R	R	R	R	R	R	R	R	R	R	R	I	R	R	nd	CG258-cluster-tonB79
M354	2022	Klebsiella pneumoniae	Urine	HB	KPC	KPC	KPC-2	-	XDR	DTR	R	R	R	R	R	R	R	R	R	R	R	R	R	R	R	I	S	R	-	CG258-cluster-tonB79
M355	2022	Klebsiella pneumoniae	Abdomil	HB	KPC	KPC	KPC-2	CTX-M	XDR	DTR	R	R	R	R	R	R	R	R	R	R	R	R	R	R	R	I	R	R	-	CG258-cluster-tonB79
M356	2022	Klebsiella pneumoniae	S&ST	HB	KPC	KPC	KPC-2	CTX-M	XDR	DTR	R	R	R	S	R	R	R	R	R	R	R	R	R	R	R	I	S	R	-	CG258-cluster-tonB79
M357	2022	Klebsiella pneumoniae	Blood	HB	KPC	KPC	KPC-2	CTX-M	XDR	DTR	R	R	R	S	R	R	R	R	R	R	I	R	R	R	S	I	S	R	-	CG258-cluster-tonB79
M358	2022	Klebsiella pneumoniae	S&ST	HB	KPC	KPC	KPC-2	-	XDR	DTR	R	R	R	S	R	R	R	R	R	R	R	R	R	R	R	R	S	R	S	CG258-cluster-tonB79
M359	2022	Klebsiella pneumoniae	Urine	HB	MBL	NDM	NDM-5	CTX-M	XDR	DTR	R	R	R	S	R	R	R	R	R	R	R	R	R	R	R	I	R	R	S	CG258-cluster-tonB79
M360	2022	Klebsiella pneumoniae	Blood	HB	MBL	NDM	NDM-5	-	XDR	DTR	R	R	R	R	R	R	R	R	R	R	R	R	R	R	R	I	R	R	nd	CG258-cluster-tonB79
M361	2022	Klebsiella pneumoniae	Respiratory	HA	MBL+OXA-163	NDM	NDM-1	CTX-M+CMY	XDR	DTR	R	R	R	S	R	R	R	R	R	R	R	R	R	R	R	S	R	R	S	CG258-cluster-tonB79
M362	2022	Klebsiella pneumoniae	Blood	HA	KPC	KPC	KPC-2	-	XDR	DTR	R	R	R	R	R	R	R	R	R	R	R	R	R	I	R	S	S	R	-	CG258-cluster-tonB79
M364	2022	Klebsiella pneumoniae	Blood	HA	MBL	NDM	NDM-5	CTX-M	XDR	DTR	R	R	R	S	R	R	R	R	R	R	R	R	I	R	R	S	R	R	S	other ST
M365	2022	Klebsiella pneumoniae	Blood	HA	MBL	NDM	NDM-5	CTX-M	XDR	DTR	R	R	R	S	R	R	R	R	R	R	R	R	I	R	R	S	R	R	S	other ST
M366	2022	Klebsiella pneumoniae	Urine	HA	MBL	NDM	NDM-5	CTX-M	XDR	DTR	R	R	R	S	R	R	R	R	R	R	R	R	I	R	R	S	R	R	S	other ST
M367	2022	Klebsiella pneumoniae	Urine	HA	MBL	NDM	NDM-1	-	XDR	NO DTR	R	R	R	S	R	R	R	R	R	R	R	R	R	R	R	S	R	S	S	CG258-cluster-tonB79
M368	2022	Klebsiella pneumoniae	Urine	HA	KPC	KPC	KPC-2	-	XDR	DTR	R	R	R	R	R	R	R	R	R	R	R	R	R	I	R	S	S	R	-	CG258-cluster-tonB79
M369	2022	Klebsiella pneumoniae	Blood	HA	MBL	NDM	NDM-1	CTX-M+CMY	XDR	DTR	R	R	R	S	R	R	R	R	R	R	R	R	R	R	R	S	R	R	S	CG258-cluster-tonB79
M370	2022	Klebsiella pneumoniae	Blood	HA	MBL+OXA-163	NDM	NDM-5	-	XDR	DTR	R	R	R	R	R	R	R	R	R	R	R	R	R	R	R	R	R	R	S	other ST
M371	2022	Klebsiella pneumoniae	Blood	HA	KPC	KPC	KPC-2	-	XDR	DTR	R	R	R	R	R	R	R	R	R	R	R	R	R	I	R	S	S	R	-	CG258-cluster-tonB79
M372	2022	Klebsiella pneumoniae	Blood	HA	KPC	KPC	KPC-2	-	XDR	DTR	R	R	R	R	R	R	R	R	R	R	R	R	R	R	R	S	S	R	-	CG258-cluster-tonB79
M373	2022	Klebsiella pneumoniae	Urine	HA	KPC	KPC	KPC-2	-	MDR	DTR	R	R	R	S	R	R	R	R	R	R	R	R	R	R	R	S	S	R	-	CG258-cluster-tonB79
M374	2022	Klebsiella pneumoniae	Blood	HA	MBL	NDM	NDM-5	-	XDR	DTR	R	R	R	S	R	R	R	R	R	R	R	R	R	R	R	R	R	R	S	other ST
M375	2022	Klebsiella pneumoniae	Blood	HA	MBL	NDM	NDM-1	CTX-M+CMY	XDR	DTR	R	R	R	S	R	R	R	R	R	R	R	R	R	R	R	S	R	R	S	CG258-cluster-tonB79
M376	2022	Klebsiella pneumoniae	Urine	HA	KPC	KPC	KPC-2	-	XDR	DTR	R	R	R	R	R	R	R	R	R	R	R	R	R	I	R	S	S	R	-	CG258-cluster-tonB79
M378	2022	Klebsiella pneumoniae	S&ST	HA	KPC	KPC	KPC-2	-	MDR	DTR	R	R	R	S	R	R	R	R	R	R	R	R	R	I	R	S	S	R	-	CG258-cluster-tonB79
M380	2022	Klebsiella pneumoniae	Blood	HA	MBL	NDM	NDM-1	CTX-M+CMY	XDR	DTR	R	R	R	S	R	R	R	R	R	R	R	R	R	R	R	S	R	R	S	CG258-cluster-tonB79
M381	2022	Klebsiella pneumoniae	Urine	HA	OXA-163	OXA48-Like	nd	CTX-M	XDR	NO DTR	S	S	R	S	R	R	R	R	R	R	R	R	R	S	R	R	S	R	S	other ST
M382	2022	Klebsiella pneumoniae	Blood	HA	KPC+OXA-163	KPC	KPC-2	-	XDR	DTR	R	R	R	R	R	R	R	R	R	R	R	R	R	I	R	S	S	R	-	CG258-cluster-tonB79
M384	2022	Klebsiella pneumoniae	Urine	HA	MBL	NDM	NDM-1	CTX-M+CMY	XDR	DTR	R	R	R	S	R	R	R	R	R	R	R	R	R	R	R	S	R	R	S	CG258-cluster-tonB79
M385	2022	Klebsiella pneumoniae	Respiratory	HA	MBL	NDM	NDM-1	CTX-M+CMY	XDR	DTR	R	R	R	S	R	R	R	R	R	R	R	R	R	R	R	S	R	R	S	CG258-cluster-tonB79
M386	2022	Klebsiella pneumoniae	Urine	HA	KPC	KPC	KPC-2	-	XDR	DTR	R	R	R	R	R	R	R	R	R	R	R	R	R	R	R	S	S	R	-	ST307
M387	2022	Klebsiella pneumoniae	S&ST	HA	MBL	NDM	NDM-5	-	XDR	NO DTR	R	R	R	S	R	R	R	R	R	R	R	R	R	S	R	R	R	S	S	other ST
M388	2022	Klebsiella pneumoniae	Blood	HA	MBL	NDM	NDM-1	CTX-M+CMY	XDR	DTR	R	R	R	S	R	R	R	R	R	R	R	R	R	R	R	S	R	R	S	CG258-cluster-tonB79
M390	2022	Klebsiella pneumoniae	Blood	HA	KPC	KPC	KPC-2	CTX-M	MDR	DTR	R	R	R	S	R	R	R	R	R	R	R	R	R	S	R	S	S	R	-	ST307
M391	2022	Klebsiella pneumoniae	Blood	HA	MBL	NDM	NDM-5	CTX-M	XDR	DTR	R	R	R	S	R	R	R	R	R	R	R	R	R	R	R	S	R	R	I	CG258-cluster-tonB79
M392	2022	Klebsiella pneumoniae	Urine	HA	MBL	NDM	NDM-5	CTX-M	XDR	DTR	R	R	R	R	R	R	R	R	R	R	R	R	R	R	R	S	R	R	R	CG258-cluster-tonB79
M394	2022	Klebsiella pneumoniae	Urine	HA	MBL	NDM	NDM-5	CTX-M	XDR	DTR	R	R	R	S	R	R	R	R	R	R	R	R	R	R	R	S	R	R	S	other ST
M395	2022	Klebsiella pneumoniae	Blood	HA	KPC	KPC	KPC-2	-	MDR	DTR	R	R	R	S	R	R	R	R	R	R	R	R	R	I	R	S	S	R	-	CG258-cluster-tonB79
M396	2022	Klebsiella pneumoniae	Urine	HA	MBL	NDM	NDM-1	CTX-M+CMY	XDR	DTR	R	R	R	S	R	R	R	R	R	R	R	R	R	R	R	S	R	R	S	CG258-cluster-tonB79
M397	2022	Klebsiella pneumoniae	Blood	HA	MBL+KPC	KPC+NDM	KPC-2;NDM-1	CMY	XDR	DTR	R	R	R	R	R	R	R	R	R	R	R	R	R	R	S	S	R	R	R	CG258-cluster-tonB79
M398	2022	Klebsiella pneumoniae	Blood	HA	MBL	NDM	NDM-5	CTX-M	XDR	DTR	R	R	R	R	R	R	R	R	R	R	R	R	R	R	R	S	R	R	R	other ST
M399	2022	Klebsiella pneumoniae	Blood	HA	MBL	NDM	NDM-5	CTX-M	XDR	DTR	R	R	R	R	R	R	R	R	R	R	R	R	R	R	R	R	R	R	S	CG258-cluster-tonB79
M400	2022	Klebsiella pneumoniae	Respiratory	HA	MBL	NDM	NDM-1	CTX-M+CMY	XDR	DTR	R	R	R	S	R	R	R	R	R	R	R	R	R	R	R	S	R	R	S	CG258-cluster-tonB79
M402	2022	Klebsiella pneumoniae	Blood	HA	MBL	NDM	NDM-5	CTX-M	XDR	DTR	R	R	R	S	R	R	R	R	R	R	R	R	R	R	R	R	R	R	I	CG258-cluster-tonB79
M403	2022	Klebsiella pneumoniae	Urine	HA	MBL	NDM	NDM-5	CTX-M	XDR	DTR	R	R	R	S	R	R	R	R	R	R	R	R	R	R	R	I	R	R	S	CG258-cluster-tonB79
M404	2022	Klebsiella pneumoniae	Respiratory	HA	KPC	KPC	KPC-2	-	XDR	DTR	R	R	R	R	R	R	R	R	R	R	R	R	R	S	R	S	S	R	-	CG258-cluster-tonB79
M405	2022	Klebsiella pneumoniae	Blood	HA	KPC	KPC	KPC-2	-	XDR	DTR	R	R	R	R	R	R	R	R	R	R	R	R	R	I	R	S	S	R	-	CG258-cluster-tonB79
M406	2022	Klebsiella pneumoniae	Respiratory	HA	KPC	KPC	KPC-2	-	XDR	DTR	R	R	R	R	R	R	R	R	R	R	R	R	R	I	R	S	S	R	-	ST307
M407	2022	Klebsiella pneumoniae	S&ST	HA	MBL	NDM	NDM-5	CTX-M	XDR	DTR	R	R	R	R	R	R	R	R	R	R	R	R	R	R	R	S	R	R	I	other ST
M408	2022	Klebsiella pneumoniae	Respiratory	HA	KPC	KPC	KPC-2	-	XDR	DTR	R	R	R	R	R	R	R	R	R	R	R	R	R	I	R	S	S	R	-	CG258-cluster-tonB79
M409	2022	Klebsiella pneumoniae	Abdomil	HA	MBL	NDM	NDM-5	CTX-M	XDR	DTR	R	R	R	R	R	R	R	R	R	R	R	R	R	R	R	S	R	R	S	other ST
M411	2022	Klebsiella pneumoniae	Urine	HA	MBL	NDM	NDM-5	CTX-M	XDR	DTR	R	R	R	R	R	R	R	R	R	R	R	R	R	R	R	S	R	R	S	other ST
M413	2022	Klebsiella pneumoniae	Blood	HA	KPC	KPC	KPC-2	-	MDR	DTR	R	R	R	R	R	R	R	R	R	R	R	R	R	S	S	S	S	R	-	CG258-cluster-tonB79
M414	2022	Klebsiella pneumoniae	Urine	HA	MBL	NDM	NDM-5	CTX-M	XDR	DTR	R	R	R	S	R	R	R	R	R	R	R	R	R	R	R	S	R	R	S	other ST
M417	2022	Klebsiella pneumoniae	Urine	HA	KPC	KPC	KPC-2	-	MDR	DTR	R	R	R	S	R	R	R	R	R	R	R	R	R	R	R	S	S	R	-	CG258-cluster-tonB79
M418	2022	Klebsiella pneumoniae	Abdomil	HA	MBL	NDM	NDM-5	CTX-M	XDR	DTR	R	R	R	R	R	R	R	R	R	R	R	R	R	R	R	S	R	R	S	CG258-cluster-tonB79
M419	2022	Klebsiella pneumoniae	Urine	HA	MBL	NDM	NDM-5	CTX-M	XDR	DTR	R	R	R	S	R	R	R	R	R	R	R	R	R	R	R	S	R	R	S	CG258-cluster-tonB79
M420	2022	Klebsiella pneumoniae	Blood	HA	MBL	NDM	NDM-5	CTX-M	XDR	DTR	R	R	R	R	R	R	R	R	R	R	R	R	I	R	R	S	R	R	S	CG258-cluster-tonB79
M421	2022	Klebsiella pneumoniae	Respiratory	HA	KPC	KPC	KPC-2	-	XDR	DTR	R	R	R	R	R	R	R	R	R	R	R	R	R	S	R	S	S	R	-	CG258-cluster-tonB79
M422	2022	Klebsiella pneumoniae	Respiratory	HA	KPC	KPC	KPC-2	-	XDR	DTR	R	R	R	R	R	R	R	R	R	R	R	R	R	I	R	S	S	R	S	CG258-cluster-tonB79
M423	2022	Klebsiella pneumoniae	S&ST	HA	MBL	NDM	NDM-5	CTX-M	XDR	DTR	R	R	R	S	R	R	R	R	R	R	R	R	R	R	R	S	R	R	S	other ST
M285	2021	Morganella morganii	Respiratory	HA	MBL	NDM	-	-	XDR	NO DTR	R	R	R	R	R	R	R	R	R	R	R	R	R	R	R	R	R	S	-	-
M75	2019	Proteus mirabilis	Urine	HB	MBL	NDM	-	CMY	MDR	NO DTR	R	R	R	R	R	R	R	R	R	R	R	R	R	R	S	R	R	S	-	-
M89	2019	Proteus mirabilis	Blood	HB	MBL	NDM	-	CMY	XDR	NO DTR	R	R	R	R	R	R	R	R	R	R	R	R	R	R	S	R	R	S	-	-
M92	2019	Proteus mirabilis	Urine	HB	MBL	NDM	-	CMY	MDR	NO DTR	R	R	R	R	R	R	R	R	R	R	R	S	R	R	S	R	R	S	-	-
M120	2019	Proteus mirabilis	Urine	HB	MBL	NDM	-	CMY	MDR	NO DTR	R	R	R	R	R	R	R	R	R	R	R	S	R	R	S	R	R	S	-	-
M159	2020	Proteus mirabilis	Blood	HB	OXA-163	OXA48-Like	-	-	MDR	NO DTR	I	I	I	R	R	R	R	S	R	R	S	S	R	R	S	I	S	S	-	-
M254	2021	Proteus mirabilis	Blood	HB	MBL	NDM	-	CMY	MDR	NO DTR	I	R	R	R	R	R	R	R	R	R	I	S	R	R	S	S	R	S	-	-
M256	2021	Proteus mirabilis	Urine	HB	MBL	NDM	-	-	MDR	NO DTR	I	R	R	R	R	R	R	R	R	R	I	S	R	R	S	S	R	S	-	-
M345	2022	Proteus mirabilis	Urine	HB	MBL	NDM	-	-	XDR	NO DTR	R	R	R	R	R	R	R	R	R	I	R	S	R	R	R	I	R	S	-	-
M389	2022	Proteus mirabilis	Respiratory	HA	MBL	NDM	-	-	XDR	NO DTR	R	R	R	R	R	R	R	R	R	R	R	I	R	R	R	R	R	S	-	-
M377	2022	Proteus penneri	Urine	HA	MBL	NDM	-	CMY	XDR	NO DTR	R	R	R	R	R	R	R	R	R	R	R	R	R	I	R	R	R	S	-	-
M193	2020	Providencia rustigianii	Blood	HB	OXA-163	OXA48-Like	-	-	MDR	NO DTR	R	R	R	R	R	R	R	R	R	R	I	I	R	R	S	I	S	S	-	-
M76	2019	Providencia stuartii	Blood	HB	MBL	NDM	-	CMY	XDR	NO DTR	R	R	R	R	R	R	R	R	R	R	R	R	R	R	R	R	R	S	-	-
M78	2019	Providencia stuartii	Blood	HB	MBL	NDM	-	-	XDR	NO DTR	R	R	R	R	R	R	R	R	R	R	R	R	R	R	S	R	R	S	-	-
M88	2019	Providencia stuartii	Blood	HB	MBL	NDM	-	-	XDR	NO DTR	R	R	R	R	R	R	R	R	R	R	R	R	R	R	S	R	R	S	-	-
M97	2019	Providencia stuartii	Blood	HB	MBL	NDM	-	-	MDR	NO DTR	R	R	R	R	R	R	R	R	R	R	R	R	R	R	S	R	R	S	-	-
M105	2019	Providencia stuartii	Urine	HB	MBL	NDM	-	CMY	XDR	NO DTR	R	R	R	R	R	R	R	R	R	R	R	R	R	R	S	R	R	S	-	-
M109	2019	Providencia stuartii	Urine	HB	MBL	NDM	-	-	XDR	NO DTR	R	R	R	R	R	R	R	R	R	R	R	R	R	R	R	R	R	S	-	-
M110	2019	Providencia stuartii	S&ST	HB	MBL	NDM	-	-	XDR	NO DTR	R	R	R	R	R	R	R	R	R	R	R	R	R	R	S	R	R	S	-	-
M112	2019	Providencia stuartii	S&ST	HB	MBL	NDM	-	-	XDR	NO DTR	R	R	R	R	R	R	R	R	R	R	R	R	R	R	R	R	R	S	-	-
M113	2019	Providencia stuartii	Blood	HB	MBL	NDM	-	-	MDR	NO DTR	R	R	R	R	R	R	R	R	R	R	R	R	R	R	S	R	R	S	-	-
M115	2019	Providencia stuartii	S&ST	HB	MBL	NDM	-	CMY	XDR	NO DTR	R	R	R	R	R	R	R	R	R	R	R	R	R	R	R	R	R	S	-	-
M118	2019	Providencia stuartii	Blood	HB	MBL	NDM	-	-	XDR	NO DTR	R	R	R	R	R	R	R	R	R	R	R	R	R	S	R	R	R	S	-	-
M121	2019	Providencia stuartii	S&ST	HB	MBL	NDM	-	CMY	MDR	NO DTR	R	R	R	R	R	R	R	R	R	R	R	S	R	S	R	R	R	S	-	-
M123	2019	Providencia stuartii	S&ST	HB	OXA-163	OXA48-Like	-	-	MDR	NO DTR	R	R	R	R	R	R	R	R	R	R	R	S	R	R	S	R	R	S	-	-
M164	2020	Providencia stuartii	Respiratory	HB	OXA-163	OXA48-Like	-	CTX-M	MDR	NO DTR	I	R	R	R	R	R	R	R	R	S	I	I	S	S	R	S	S	S	-	-
M167	2020	Providencia stuartii	Blood	HB	OXA-163	OXA48-Like	-	-	MDR	NO DTR	R	R	R	R	R	R	R	R	R	S	I	I	S	S	S	I	S	S	-	-
M171	2020	Providencia stuartii	Blood	HB	OXA-163	OXA48-Like	-	-	MDR	NO DTR	R	R	R	R	R	R	R	R	R	R	R	R	S	S	S	I	S	S	-	-
M174	2020	Providencia stuartii	Blood	HB	OXA-163	OXA48-Like	-	-	MDR	NO DTR	R	R	R	R	R	R	R	R	R	S	I	R	S	S	S	I	S	S	-	-
M181	2020	Providencia stuartii	Respiratory	HB	OXA-163	OXA48-Like	-	-	MDR	NO DTR	R	R	R	R	S	R	R	R	R	R	R	I	S	S	S	I	S	S	-	-
M184	2020	Providencia stuartii	Blood	HB	OXA-163	OXA48-Like	-	-	MDR	NO DTR	R	R	R	R	R	R	R	R	R	R	I	R	S	S	S	I	S	S	-	-
M188	2020	Providencia stuartii	S&ST	HB	MBL	NDM	-	CMY	XDR	NO DTR	R	R	R	R	R	R	R	R	R	R	R	R	R	R	S	I	R	S	-	-
M189	2020	Providencia stuartii	Respiratory	HB	OXA-163	OXA48-Like	-	-	MDR	NO DTR	R	R	R	R	R	R	R	R	R	S	I	R	S	S	S	I	S	S	-	-
M199	2021	Providencia stuartii	Blood	HB	MBL	NDM	-	CMY	XDR	NO DTR	R	R	R	R	R	R	R	R	R	R	R	R	R	R	S	I	R	S	-	-
M202	2021	Providencia stuartii	Blood	HB	MBL	NDM	-	CMY	XDR	NO DTR	R	R	R	R	R	R	R	R	R	R	I	R	R	R	S	I	R	S	-	-
M207	2021	Providencia stuartii	Blood	HB	MBL	NDM	-	CMY	XDR	NO DTR	R	R	R	R	R	R	R	R	R	R	I	R	R	R	R	S	R	S	-	-
M209	2021	Providencia stuartii	Urine	HB	MBL	NDM	-	CMY	XDR	NO DTR	I	R	R	R	R	R	R	R	R	R	R	R	R	R	R	R	R	S	-	-
M211	2021	Providencia stuartii	S&ST	HB	MBL	NDM	-	CMY	XDR	NO DTR	R	R	R	R	R	R	R	R	R	R	R	R	R	R	S	I	R	S	-	-
M224	2021	Providencia stuartii	Urine	HB	MBL	NDM	-	CMY	XDR	NO DTR	R	R	R	R	R	R	R	R	R	R	R	R	R	R	R	I	R	S	-	-
M229	2021	Providencia stuartii	Blood	HB	MBL	NDM	-	CMY	XDR	NO DTR	R	R	R	R	R	R	R	R	R	R	I	R	R	R	R	S	R	S	-	-
M231	2021	Providencia stuartii	Urine	HB	MBL	NDM	-	CMY	XDR	NO DTR	R	R	R	R	R	R	R	R	R	R	I	R	R	R	R	I	R	S	-	-
M232	2021	Providencia stuartii	Blood	HB	MBL	NDM	-	CMY	XDR	NO DTR	R	R	R	R	R	R	R	R	R	R	I	R	R	R	S	I	R	S	-	-
M233	2021	Providencia stuartii	Blood	HB	MBL	NDM	-	CMY	XDR	NO DTR	R	R	R	R	R	R	R	R	R	R	I	R	R	R	R	I	R	S	-	-
M237	2021	Providencia stuartii	Urine	HB	MBL	NDM	-	-	XDR	NO DTR	R	I	S	R	R	S	R	R	R	R	R	R	R	R	R	I	R	S	-	-
M242	2021	Providencia stuartii	Urine	HB	MBL	NDM	-	CTX-M	XDR	DTR	R	R	R	R	R	R	R	R	R	R	R	R	R	R	S	S	R	R	-	-
M257	2021	Providencia stuartii	Blood	HB	MBL	NDM	-	-	MDR	NO DTR	R	R	R	R	R	R	R	R	R	R	I	R	R	R	S	S	R	S	-	-
M263	2021	Providencia stuartii	S&ST	HB	MBL	NDM	-	CMY	XDR	NO DTR	R	R	R	R	R	R	R	R	R	R	I	R	R	R	S	I	R	S	-	-
M295	2022	Providencia stuartii	Urine	HB	MBL	NDM	-	CMY	XDR	NO DTR	R	R	R	R	R	R	R	R	R	I	R	R	R	R	S	I	R	S	-	-
M297	2022	Providencia stuartii	Blood	HB	MBL	NDM	-	-	XDR	DTR	R	R	R	S	R	R	R	R	R	I	R	R	R	R	R	I	R	R	-	-
M300	2022	Providencia stuartii	Urine	HB	MBL	NDM	-	CMY	XDR	NO DTR	R	R	R	R	R	R	R	R	R	R	I	R	R	R	R	I	R	S	-	-
M309	2022	Providencia stuartii	Blood	HB	MBL	NDM	-	CMY	XDR	NO DTR	R	R	R	R	R	R	R	R	R	I	R	R	R	R	S	I	R	S	-	-
M321	2022	Providencia stuartii	Urine	HB	MBL	NDM	-	-	XDR	NO DTR	R	R	R	R	R	R	R	R	R	I	R	R	R	R	R	I	R	S	-	-
M323	2022	Providencia stuartii	Blood	HB	MBL	NDM	-	CMY	XDR	NO DTR	R	R	R	R	R	R	R	R	R	R	I	R	R	R	S	I	R	S	-	-
M332	2022	Providencia stuartii	Blood	HB	MBL	NDM	-	CMY	XDR	NO DTR	R	R	R	R	R	R	R	R	R	R	I	R	R	R	R	R	R	S	-	-
M337	2022	Providencia stuartii	Blood	HB	MBL	NDM	-	CMY	XDR	NO DTR	R	R	R	S	R	R	R	R	R	R	R	R	R	R	S	R	R	S	-	-
M343	2022	Providencia stuartii	Blood	HB	MBL	NDM	-	CMY	XDR	NO DTR	R	R	R	R	R	R	R	R	R	R	I	R	R	R	S	I	R	S	-	-
M379	2022	Providencia stuartii	S&ST	HA	MBL	NDM	-	-	XDR	NO DTR	R	R	R	R	R	R	R	R	R	R	R	R	R	R	R	R	R	S	-	-
M148	2020	Salmonella spp.	Urine	HB	KPC	KPC	-	-	MDR	NO DTR	R	I	R	S	R	R	R	R	R	R	S	I	S	S	S	S	S	R	-	-
M178	2020	Serratia marcescens	Blood	HB	MBL	NDM	-	-	MDR	NO DTR	R	R	R	R	R	R	R	R	R	R	R	S	S	S	S	I	R	S	-	-

## Sheet: WGS_stats
Sample	species	species_match	contig_count	N50	largest_contig	total_size (bp)	ST	Coverage (X)
M039	Klebsiella pneumoniae	strong	78	240743	836719	5690884	ST307	107.3
M040	Klebsiella pneumoniae	strong	69	324086	980295	5700068	ST307	535.8
M042	Klebsiella pneumoniae	strong	77	215849	835968	5693441	ST307	89.8
M043	Klebsiella pneumoniae	strong	88	178277	330876	5544019	ST11	145.1
M045	Klebsiella pneumoniae	strong	85	198008	290965	5545130	ST11	123.6
M046	Klebsiella pneumoniae	strong	62	275000	1331106	5658647	ST1788	139.8
M047	Klebsiella pneumoniae	strong	81	180677	367872	5539219	ST11	609.7
M056	Klebsiella pneumoniae	strong	35	370149	807077	5379718	ST6148	134.0
M060	Klebsiella pneumoniae	strong	66	302357	440140	5521102	ST870	142.7
M062	Klebsiella pneumoniae	strong	88	198008	291149	5550082	ST11	125.1
M074	Klebsiella pneumoniae	strong	93	198510	440181	5754527	ST258	173.4
M083	Klebsiella pneumoniae	strong	52	267743	982669	5674162	ST307	127.5
M111	Klebsiella pneumoniae	strong	90	298333	647115	5893504	ST525	561.2
M146	Klebsiella pneumoniae	strong	94	198008	440545	5712197	ST258	126.4
M173	Klebsiella pneumoniae	strong	131	116737	372886	5734881	ST11	131.1
M175	Klebsiella pneumoniae	strong	91	198010	440179	5720154	ST258	264.2
M176	Klebsiella pneumoniae	strong	141	114721	372887	5803595	ST11	124.4
M182	Klebsiella pneumoniae	strong	138	116737	372886	5776711	ST11	120.5
M183	Klebsiella pneumoniae	strong	74	244804	854230	5677659	ST307	78.3
M186	Klebsiella pneumoniae	strong	131	116737	372886	5792217	ST11	121.5
M194	Klebsiella pneumoniae	strong	76	203935	481761	5645365	ST11	132.5
M205	Klebsiella pneumoniae	strong	110	172347	303629	5610550	ST11	56.2
M206	Klebsiella pneumoniae	strong	82	223636	504283	5656037	ST11	131.3
M208	Klebsiella pneumoniae	strong	110	148910	290959	5608531	ST11	55.1
M213	Klebsiella pneumoniae	strong	91	186178	771152	5620336	ST258	73.8
M214	Klebsiella pneumoniae	strong	98	209744	491080	5715811	ST307	33.4
M215	Klebsiella pneumoniae	strong	97	203935	482498	5681046	ST11	784.5
M216	Klebsiella pneumoniae	strong	88	204172	585702	5650450	ST11	65.6
M219	Klebsiella pneumoniae	strong	78	242227	504283	5657991	ST11	149.9
M222	Klebsiella pneumoniae	strong	106	235760	576793	6034158	ST525	147.3
M223	Klebsiella pneumoniae	strong	80	223654	355594	5659483	ST11	157.0
M226	Klebsiella pneumoniae	strong	83	223636	355594	5660103	ST11	147.1
M247	Klebsiella pneumoniae	strong	75	204300	833228	5719484	ST307	90.6
M249	Klebsiella pneumoniae	strong	78	266442	896701	5729036	ST307	136.0
M251	Klebsiella pneumoniae	strong	81	302845	836694	5725132	ST307	105.3
M253	Klebsiella pneumoniae	strong	80	278521	482891	5504308	ST485	135.1
M264	Klebsiella pneumoniae	strong	59	272978	1331300	5657324	ST1788	178.8
M266	Klebsiella pneumoniae	strong	84	305084	594561	5384801	ST107	88.3
M267	Klebsiella pneumoniae	strong	90	173036	303716	5538704	ST11	143.2
M269	Klebsiella pneumoniae	strong	64	275365	1329865	5788884	ST1788	158.4
M271	Klebsiella pneumoniae	strong	78	304026	594561	5386192	ST107	156.3
M272	Klebsiella pneumoniae	strong	105	198578	429658	5846583	ST15	140.2
M275	Klebsiella pneumoniae	strong	82	178277	290959	5554735	ST11	171.2
M279	Klebsiella pneumoniae	strong	62	275000	1331189	5659470	ST1788	131.8
M286	Klebsiella pneumoniae	strong	83	350336	618868	5386498	ST107	144.5
M287	Klebsiella pneumoniae	strong	108	165821	331322	5819749	ST258	190.9
M288	Klebsiella pneumoniae	strong	87	271551	627391	5608665	ST1805	142.4
M289	Klebsiella pneumoniae	strong	105	167895	331322	5821397	ST258	146.8
M290	Klebsiella pneumoniae	strong	108	163877	312233	5821573	ST258	153.3
M291	Klebsiella pneumoniae	strong	106	165818	277006	5822400	ST258	147.6
M292	Klebsiella pneumoniae	strong	109	163880	331443	5594107	ST258	71.8
M293	Klebsiella pneumoniae	strong	109	137510	312355	5816768	ST258	69.4
M294	Klebsiella pneumoniae	strong	102	168384	331443	5821216	ST258	181.2
M296	Klebsiella pneumoniae	strong	105	165821	331322	5728330	ST258	145.5
M299	Klebsiella pneumoniae	strong	114	167895	331105	5816670	ST258	58.3
M302	Klebsiella pneumoniae	strong	108	163877	543579	5594531	ST258	67.0
M310	Klebsiella pneumoniae	strong	100	171055	357649	5947206	ST45	136.5
M311	Klebsiella pneumoniae	strong	129	123422	249721	5591023	ST258	44.4
M312	Klebsiella pneumoniae	strong	61	366202	767532	5669786	ST1805	211.3
M313	Klebsiella pneumoniae	strong	68	366202	623103	5668663	ST1805	260.5
M318	Klebsiella pneumoniae	strong	101	175115	331322	5598613	ST258	154.5
M324	Klebsiella pneumoniae	strong	115	146870	240451	5598233	ST258	63.6
M325	Klebsiella pneumoniae	strong	122	144690	331443	5598337	ST258	53.6
M330	Klebsiella pneumoniae	strong	137	118843	378084	5653180	ST258	43.1
M333	Klebsiella pneumoniae	strong	104	175115	331322	5598439	ST258	110.1
M335	Klebsiella pneumoniae	strong	89	275272	983140	5807868	ST307	478.4
M341	Klebsiella pneumoniae	strong	206	62810	252473	5591819	ST258-1LV	31.2
M348	Klebsiella pneumoniae	strong	108	148179	331446	5596331	ST258	68.2
M349	Klebsiella pneumoniae	strong	116	142635	311761	5584003	ST258	57.6
M353	Klebsiella pneumoniae	strong	190	62995	212093	5587206	ST258	46293
M359	Klebsiella pneumoniae	strong	129	137510	311864	5668136	ST258	64.8
M360	Klebsiella pneumoniae	strong	123	129827	433935	5730981	ST258	69.6
M361	Klebsiella pneumoniae	strong	135	199269	455853	5820794	ST258	88.5
M364	Klebsiella pneumoniae	strong	83	194495	560334	5684662	ST273	76.0
M365	Klebsiella pneumoniae	strong	93	172489	560538	5682326	ST273	39.3
M366	Klebsiella pneumoniae	strong	77	261289	568324	5666777	ST5994	149.2
M367	Klebsiella pneumoniae	strong	131	199818	455439	5824411	ST258	71.9
M369	Klebsiella pneumoniae	strong	122	197927	455439	5827391	ST258	116.8
M370	Klebsiella pneumoniae	strong	115	180265	372096	5711237	ST5994	38.5
M374	Klebsiella pneumoniae	strong	87	266945	1000962	5842091	ST273	95.6
M375	Klebsiella pneumoniae	strong	130	132994	455439	5821534	ST258	58.7
M380	Klebsiella pneumoniae	strong	142	129405	455439	5834960	ST258	58.8
M384	Klebsiella pneumoniae	strong	121	197966	455439	5826853	ST258	120.1
M385	Klebsiella pneumoniae	strong	124	175114	455439	5824146	ST258	104.9
M387	Klebsiella pneumoniae	strong	53	307203	948856	5764337	ST5994	133.5
M388	Klebsiella pneumoniae	strong	120	197966	455439	5826139	ST258	130.2
M391	Klebsiella pneumoniae	strong	121	170529	433941	5676982	ST258	138.1
M392	Klebsiella pneumoniae	strong	112	160981	377849	5662457	ST258	75.2
M394	Klebsiella pneumoniae	strong	51	484345	715941	5728360	ST1229	171.7
M396	Klebsiella pneumoniae	strong	129	199269	455439	5835142	ST258	125.5
M397	Klebsiella pneumoniae	strong	98	197966	455440	5697836	ST258	124.1
M399	Klebsiella pneumoniae	strong	107	163878	331324	5663266	ST258	244.6
M400	Klebsiella pneumoniae	strong	141	170528	455514	5829020	ST258-1LV	42.8
M403	Klebsiella pneumoniae	strong	97	154754	367972	5545408	ST258	188.5
M407	Klebsiella pneumoniae	strong	76	264815	504539	5594813	ST3430	184.2
M409	Klebsiella pneumoniae	strong	84	264815	504540	5594672	ST3430	107.1
M411	Klebsiella pneumoniae	strong	95	216361	591316	5385249	ST107	79.3
M414	Klebsiella pneumoniae	strong	51	484561	742998	5728337	ST1229	94.9
M418	Klebsiella pneumoniae	strong	79	248200	504606	5593713	ST3430	118.0
M419	Klebsiella pneumoniae	strong	78	267266	628815	5877298	ST294	130.9
M420	Klebsiella pneumoniae	strong	101	156853	290959	5645646	ST11	809.7
M053	Klebsiella pneumoniae	strong	68	308023	512289	5765828	ST307	37.0
